# Supplementary material for: The Role of the Omega Subzone in Determining the Membership of a Protein in One of the Two Families of the LexA/Signal Peptidase-like Superfamily
Source: Int J Mol Sci. 2026 Feb 25;27(5):2127. doi: 10.3390/ijms27052127 (PMC12984324; doi:10.3390/ijms27052127)
Supplement: Supplementary file 1 [file ijms-27-02127-s001.zip]

Archive with 1 entries (1 files):
- ijms-4146843-supplementary.pdf
